# Supplementary material for: A mathematically rigorous algorithm to define, compute and assess relevance of the probable dissociation constants in characterizing a biochemical network
Source: Sci Rep. 2024 Feb 12;14:3507. doi: 10.1038/s41598-024-53231-9 (PMC10861591; doi:10.1038/s41598-024-53231-9)
Supplement: Supplementary file 2 — Supplementary Information 2. [file 41598_2024_53231_MOESM2_ESM.txt]

STOICHIOMETRY NUMBER MATRIX OF REACTANTS/PRODUCTS OF A BIOCHEMICAL NETWORK FOR AEROBIC GLYCOLYSIS

		Reactions			R1	R2	R3	R4	R5	R6	R7	R8	R9	R10	R11	R12	R13	R14	R15	R16	R17	R18	R19	R20																
	Reactants/Products			
1	cytosolic Glucose			-1	0	0	0	0	0	0	0	0	0	0	0	0	0	0	0	0	0	0	0
2	cytoslic Glucose 6-phosphate		1	-1	-1	0	0	0	0	0	0	0	0	0	0	0	0	0	0	0	0	1
3	cytosolic Ribulose 5-phosphate		0	1	0	-2	0	0	0	0	0	0	0	0	0	0	0	0	0	0	0	0
4	Glyceraldehyde 3-phosphate		0	0	2	1	-1	0	0	0	0	0	0	0	0	0	0	0	0	0	0	0
5	cytosolic Phosphoenolpyruvate		0	0	0	0	1	-1	0	0	0	0	0	0	0	0	0	0	1	0	1	0
6	cytosolic Pyruvate			0	0	0	0	0	1	-1	-1	0	0	0	0	0	0	0	0	0	1	0	0
7	mitochondrial Pyruvate		0	0	0	0	0	0	0	1	-1	-1	0	0	0	0	0	0	0	0	0	0
8	NAD(P)				0	-2	0	0	0	0	1	0	-1	0	0	0	0	0	0	0	0	0	0	0
9	NAD(P)H+H			0	2	0	0	0	0	-1	0	1	0	0	0	0	0	0	0	0	0	0	0
10	cytosolic Lactate			0	0	0	0	0	0	1	0	0	0	0	0	0	0	0	0	0	0	0	-1
11	mitochondrial Oxaloacetate		0	0	0	0	0	0	0	0	0	1	-1	1	-1	0	0	-1	0	0	0	0
12	mitochondrial Acetyl CoA		0	0	0	0	0	0	0	0	1	0	-1	0	0	0	0	0	0	0	0	0
13	mitochondrial Phosphoenolpyruvate	0	0	0	0	0	0	0	0	0	0	0	0	1	0	0	0	-1	0	0	0
14	mitochondrial Citrate			0	0	0	0	0	0	0	0	0	0	1	-1	0	-1	0	0	0	0	0	0
15	cytosolic Citrate			0	0	0	0	0	0	0	0	0	0	0	0	0	1	-1	0	0	0	0	0
16	cytosolic Acetyl CoA			0	0	0	0	0	0	0	0	0	0	0	0	0	0	1	1	0	0	0	0
17	cytosolic Oxaloacetate		0	0	0	0	0	0	0	0	0	0	0	0	0	0	1	1	0	-1	-1	0


"ReDirection"-MEDIATED COMPUTATION OF THE NULL SPACE FOR A BIOCHEMICAL NETWORK OF AEROBIC GLYCOLYSIS

              [,1]          [,2]          [,3]          [,4]
 [1,]  0.000000e+00  0.000000e+00  0.000000e+00  0.000000e+00
 [2,]  2.914335e-16 -2.359224e-16  2.220446e-16 -4.163336e-17
 [3,] -1.709003e-01 -8.284360e-02 -1.766591e-01  1.198091e-01
 [4,]  1.387779e-16 -1.110223e-16  1.110223e-16 -1.387779e-17
 [5,] -3.418006e-01 -1.656872e-01 -3.533182e-01  2.396183e-01
 [6,]  4.989691e-02 -6.069265e-01  2.677344e-02  3.723410e-01
 [7,] -1.709003e-01 -8.284360e-02 -1.766591e-01  1.198091e-01
 [8,]  2.791505e-01 -1.222748e-01 -2.572064e-01  2.750684e-01
 [9,] -1.709003e-01 -8.284360e-02 -1.766591e-01  1.198091e-01
[10,]  4.500508e-01 -3.943115e-02 -8.054725e-02  1.552593e-01
[11,] -1.709003e-01 -8.284360e-02 -1.766591e-01  1.198091e-01
[12,] -1.995376e-01  1.735632e-01  8.256709e-02  4.681470e-01
[13,]  4.500508e-01 -3.943115e-02 -8.054725e-02  1.552593e-01
[14,]  2.863727e-02 -2.564068e-01 -2.592262e-01 -3.483379e-01
[15,]  2.863727e-02 -2.564068e-01 -2.592262e-01 -3.483379e-01
[16,] -2.863727e-02  2.564068e-01  2.592262e-01  3.483379e-01
[17,]  4.500508e-01 -3.943115e-02 -8.054725e-02  1.552593e-01
[18,]  5.835331e-02  4.018081e-01 -4.606389e-01  2.253657e-02
[19,] -5.835331e-02 -4.018081e-01  4.606389e-01 -2.253657e-02
[20,] -1.709003e-01 -8.284360e-02 -1.766591e-01  1.198091e-01


"ReDirection"-MEDIATED ASSIGNMENT OF OUTCOME OF EVERY REACTION OF A BIOCHEMICAL NETWORK OF AEROBIC GLYCOLYSIS

                      PROBABLE DISSOCIATION CONSTANT               OUTCOME
Reaction_1	1.00000	 			Equivalent
Reaction_2	1.00000				Equivalent
Reaction_3	0.03254				Reverse
Reaction_4	1.00000				Equivalent
Reaction_5	0.01627				Reverse
Reaction_6	0.033743				Reverse
Reaction_7	0.03254				Reverse
Reaction_8	9.638258				Forward
Reaction_9	0.03254				Reverse
Reaction_10	40.369507			Forward
Reaction_11	0.03254				Reverse
Reaction_12	29.221981			Forward
Reaction_13	40.369507			Forward
Reaction_14	0.01668				Reverse
Reaction_15	0.01668				Reverse
Reaction_16	59.953264			Forward
Reaction_17	40.369507			Forward
Reaction_18	8.542788				Forward
Reaction_19	0.117058				Reverse
Reaction_20	0.03254				Reverse
